# Supplementary material for: An Innovative Strategy for Achieving Interface Gradient Material Using Co-Deposition Technology
Source: Nanomaterials (Basel). 2025 May 9;15(10):718. doi: 10.3390/nano15100718 (PMC12114177; doi:10.3390/nano15100718)
Supplement: Supplementary file 1 [file nanomaterials-15-00718-s001.zip]

Archive with 1 entries (1 files):
- nanomaterials-3553180-supplementary.pdf
